# Supplementary material for: The Combined Effects of Aspartame and Acesulfame-K Blends on Appetite: A Systematic Review and Meta-Analysis of Randomized Clinical Trials
Source: Adv Nutr. 2022 Sep 3;13(6):2329–40. doi: 10.1093/advances/nmac072 (PMC9776645; doi:10.1093/advances/nmac072)
Supplement: nmac072_Supplemental_Files [file nmac072_supplemental_files.zip]

Archive with 2 entries (2 files):
- merge_3_supplementary_data_files_CORRECTED.pdf
- Supplemental_Table_1.docx
